# Supplementary material for: Investigation of α,ω-Disubstituted Polyamine-Cholic Acid Conjugates Identifies Hyodeoxycholic and Chenodeoxycholic Scaffolds as Non-Toxic, Potent Antimicrobials
Source: Antibiotics (Basel). 2023 Feb 17;12(2):404. doi: 10.3390/antibiotics12020404 (PMC9951859; doi:10.3390/antibiotics12020404)
Supplement: Supplementary file 1 [file antibiotics-12-00404-s001.zip]

Archive with 1 entries (1 files):
- antibiotics-2223366-supplementary.pdf
